# Supplementary material for: How Should We Prepare Our Pharmacist Preceptors? Design, Development and Implementation of a Training Program in a Regional Australian University
Source: Pharmacy (Basel). 2023 Sep 17;11(5):148. doi: 10.3390/pharmacy11050148 (PMC10514868; doi:10.3390/pharmacy11050148)
Supplement: Supplementary file 1 [file pharmacy-11-00148-s001.zip]

Archive with 1 entries (1 files):
- pharmacy-2570366-supplementary.pdf
